# Supplementary material for: Consecutive Aromatic Residues Are Required for Improved Efficacy of β-Sheet Breakers
Source: Int J Mol Sci. 2022 May 8;23(9):5247. doi: 10.3390/ijms23095247 (PMC9102079; doi:10.3390/ijms23095247)
Supplement: Supplementary file 1 [file ijms-23-05247-s001.zip]

Archive with 45 entries (45 files):
- Suppl. Fig. 1ABC.png
- Suppl. Fig. 1DEF.png
- Suppl. Fig. 1GHI.png
- Suppl. Fig. 1JKL.png
- Suppl. Fig. 1MNO.png
- Suppl. Fig. 1PQR.png
- Suppl. Fig. 1STU.png
- Suppl. Fig. 2A AMYFFD.png
- Suppl. Fig. 2B GPWFWD.png
- Suppl. Fig. 2C GVFFFD.png
- Suppl. Fig. 2D LIFWYD.png
- Suppl. Fig. 2E LIWFFD.png
- Suppl. Fig. 2F LIWWFD_c.png
- Suppl. Fig. 2G LLFFFD.png
- Suppl. Fig. 2H LMWWFD.png
- Suppl. Fig. 2I LPFFFD.png
- Suppl. Fig. 2J LVYWFD.png
- Suppl. Fig. 2K MIFFFE_c.png
- Suppl. Fig. 2L MVWFFD.png
- Suppl. Fig. 2M PAFFWD.png
- Suppl. Fig. 2N PIFFWD.png
- Suppl. Fig. 2O VLFFFE.png
- Suppl. Fig. 2P VVFFWD.png
- Suppl. Fig. 2Q VVYFFD.png
- Suppl. Fig. 3A AMYFFD_13_new.png
- Suppl. Fig. 3B GPWFWD_cluster_repr_1-3_c0.png
- Suppl. Fig. 3C GVFFFD_13_new.png
- Suppl. Fig. 3D LIFWYD_13_new.png
- Suppl. Fig. 3E LIWFFD_13_new.png
- Suppl. Fig. 3F LIWWFD_c_13_new.png
- Suppl. Fig. 3G LLFFFD_cluster_repr_1-3_c2.png
- Suppl. Fig. 3H LMWWFD_cluster_repr_1-3_c0.png
- Suppl. Fig. 3I LPFFFD_13_new.png
- Suppl. Fig. 3J LVYWFD_13_new.png
- Suppl. Fig. 3K MIFFFE_c_cluster_repr_1-3_c2.png
- Suppl. Fig. 3L MVWFFD_13_new.png
- Suppl. Fig. 3M PAFFWD_13_new.png
- Suppl. Fig. 3N PIFFWD_13_new.png
- Suppl. Fig. 3O VLFFFE_cluster_repr_1-3_c3.png
- Suppl. Fig. 3P VVFFWD_cluster_repr_1-3_c0.png
- Suppl. Fig. 3Q VVYFFD_cluster_repr_1-3_c2.png
- Suppl. Table 1.pdf
- The dissociation progress of chain A from the Aa┬-fibril molecule complexed with LLWFFD ligand in 2nd replica of MDS.mpeg
- The dissociation progress of chain E from the Aa┬-fibril molecule complexed with LIWWFD_ie ligand in 1st replica of MDS.mpeg
- The dissociation progress of chains A and B from the Aa┬-fibril molecule complexed with MIFFFE_ie ligand in the 3rd replica o MDS.mpeg
